# Supplementary material for: General Practitioners’ Own Traumatic Experiences and Their Skills in Addressing Patients’ Past History of Adversities: A Cross-Sectional Study in Portugal
Source: Healthcare (Basel). 2023 Sep 1;11(17):2450. doi: 10.3390/healthcare11172450 (PMC10487406; doi:10.3390/healthcare11172450)
Supplement: Supplementary file 1 [file healthcare-11-02450-s001.zip]

Archive with 1 entries (1 files):
- healthcare-2559066-supplementary.pdf
